# Supplementary material for: Apheresis CD8+CCR7+CD45RA− T-Cells as a Novel Biomarker Associated with CAR T-Cell Kinetics and Clinical Outcome
Source: Int J Mol Sci. 2026 Jan 15;27(2):866. doi: 10.3390/ijms27020866 (PMC12841578; doi:10.3390/ijms27020866)
Supplement: Supplementary file 1 [file ijms-27-00866-s001.zip]

Archive with 1 entries (1 files):
- ijms-4055260-supplementary.pdf
